# Supplementary material for: Iatrogenic Pneumopericardium After Pericardiocentesis: A Systematic Review and Case Report
Source: J Cardiovasc Dev Dis. 2025 Jun 26;12(7):246. doi: 10.3390/jcdd12070246 (PMC12295399; doi:10.3390/jcdd12070246)
Supplement: Supplementary file 1 [file jcdd-12-00246-s001.zip]

Archive with 3 entries (3 files):
- jcdd-3611412-supplementary.pdf
- Video S1 - Air Gap Sign.avi
- Video S2 - Swirling Bubbles Sign.avi
